# Supplementary material for: Complete mitochondrial genome of the Verticillium-wilt causing plant pathogen Verticillium nonalfalfae
Source: PLoS One. 2016 Feb 3;11(2):e0148525. doi: 10.1371/journal.pone.0148525 (PMC4739603; doi:10.1371/journal.pone.0148525)
Supplement: S2 Table — (XLS) [file pone.0148525.s005.xls]

## Sheet: Table S1
Table S2: Ninty-six analyzed Verticillium strains using insertion/deletion specific primers with amplification results
			Amplicon size
No.	Isolate name	Species	1400 bp	400 bp
1	CBS 102.464	V. alboatrum	0	0		0	Amplicon absent
2	CBS 682.88	V. alboatrum	0	0		1	Amplicon present
3	110	V. alboatrum	0	0
4	PD693	V. alboatrum	0	0
5	166	V. alboatrum	0	0
6	112	V. alboatrum	0	0
7	Luc	V. alfalfae	0	1
8	41	V. alfalfae	0	1
9	CBS 392.91	V. alfalfae	0	1
10	107	V. alfalfae	0	1
11	Kanada 11	V. alfalfae	0	1
12	CIG3	V. dahliae	1	0
13	JKG 2	V. dahliae	1	0
14	JKG1	V. dahliae	1	0
15	DJK	V. dahliae	1	0
16	MAI	V. dahliae	1	0
17	Mint	V. dahliae	1	0
18	GAJ09	V. dahliae	1	0
19	PDRENU/MAR	V. dahliae	1	0
20	CasD	V. dahliae	1	0
21	KresD	V. dahliae	1	0
22	MoD	V. dahliae	1	0
23	Oset	V. dahliae	1	0
24	12042	V. dahliae	0	0
25	PAP	V. dahliae	1	0
26	Pap99	V. dahliae	1	0
27	Pap2008	V. dahliae	1	0
28	14	V. dahliae	1	0
29	141	V. dahliae	0	0
30	3V	V. dahliae	1	0
31	802-1	V. dahliae	1	0
32	V 138 I	V. dahliae	1	0
33	V 176 I	V. dahliae	1	0
34	PD335	V. dahliae	1	0
35	PD584	V. dahliae	1	0
36	A III 25	V. dahliae	0	0
37	PD337	V. dahliae	0	0
38	JKG 20	V. isaacii	0	0
39	115	V. isaacii	0	0
40	EX5 F8	V. isaacii	0	0
41	CBS110218	V. longisporum	0	1
42	PD330	V. longisporum	0	1
43	P10	V. nonalfalfae	0	1
44	P114/1	V. nonalfalfae	0	1
45	P34/1	V. nonalfalfae	0	1
46	P15	V. nonalfalfae	0	1
47	P83	V. nonalfalfae	0	1
48	1999-06-01	V. nonalfalfae	0	1
49	14/93	V. nonalfalfae	0	1
50	15/98	V. nonalfalfae	0	1
51	T2	V. nonalfalfae	0	1
52	TABOR 6	V. nonalfalfae	0	1
53	Ciz/DED	V. nonalfalfae	0	1
54	BIZ	V. nonalfalfae	0	1
55	MO 3	V. nonalfalfae	0	1
56	OCer	V. nonalfalfae	0	0
57	zup	V. nonalfalfae	0	1
58	Rec91	V. nonalfalfae	0	1
59	KRES 98	V. nonalfalfae	0	1
60	1985a	V. nonalfalfae	0	1
61	11055	V. nonalfalfae	0	1
62	11047	V. nonalfalfae	0	1
63	11100	V. nonalfalfae	0	1
64	1974	V. nonalfalfae	0	1
65	298102	V. nonalfalfae	0	1
66	1953	V. nonalfalfae	0	1
67	298092	V. nonalfalfae	0	0
68	298095	V. nonalfalfae	0	1
69	Sol	V. nonalfalfae	0	1
70	Surf	V. nonalfalfae	0	1
71	11081	V. nonalfalfae	0	1
72	11066	V. nonalfalfae	0	0
73	CBS 321.91	V. nonalfalfae	0	1
74	AR01/067	V. nonalfalfae	0	1
75	AR0/140	V. nonalfalfae	0	1
76	AR01/JS1	V. nonalfalfae	0	1
77	PD 83/53a	V. nonalfalfae	0	1
78	PD 2000/4186a	V. nonalfalfae	0	1
79	314193	V. nonalfalfae	0	1
80	SN 10	V. nonalfalfae	0	0
81	P84/2	V. nonalfalfae	0	1
82	KV11 URŠIČ	V. nonalfalfae	0	1
83	VranBis09	V. nonalfalfae	0	1
84	Sent4	V. nonalfalfae	0	1
85	11097	V. nonalfalfae	0	1
86	298100	V. nonalfalfae	0	0
87	kum	V. nonalfalfae	0	1
88	11077	V. nonalfalfae	0	1
89	CBS 454.51	V. nonalfalfae	0	1
90	340646	V. nonalfalfae	0	1
91	PETROL	V. nonalfalfae	0	1
92	PAPmb	V. nigrescens	0	0
93	CBS 123.176	V. nigrescens	0	0
94	CBS 456.51	V. nubilum	1	0
95	CBS 227.84	V. tricorpus	0	0
96	EX5 F7	V. tricorpus	0	0
